# Supplementary material for: Landscape of Digital Technologies Used in the National Health Service in England: Content Analysis
Source: JMIR Form Res. 2024 Apr 19;8:e51859. doi: 10.2196/51859 (PMC11069097; doi:10.2196/51859)
Supplement: Multimedia Appendix 1 [file formative_v8i1e51859_app1.xlsx]

## Sheet: code
CCG Groups	1 Information portal						2 Digtal health engagement			3 Digital Inclusion Support		4 Telehealth						5 Telemedicine					6 Care home technologies Home Technologies		7 Booking system		8 Online triage		9 Digital mental heath services
Sub-headings	Webinar	Healthcare promotion campaigns	Services direction	Advice & Guidance	Patient access individual health care records	Fast information sharing portal	Digtal Champions	Podcast	Online Community engagement about healthcare	Tech for digital exculded	Alternative communication method	Remote Monitoring	Self-management software	Telehealth (direct referernce)	Virtual Assistant	Virtual ward	Other Apps	Telemedicine (Direct reference)	AI Diagnostics	Teledermatology	Digtal Prescribing	VR headsets	Telecare (direct reference)	Care home digtal training	Indirect online booking	Direct Online Booking	Live online consultation	EConsult	IAPT	Region-specific mental health service	Independent mental health care MH care
Barnsley	1	0	0	0	0	0	0	0	1	0	0	0	0	0	0	0	0	0	0	0	0	0	0	0	0	0	1	0	0	1	0
Basildon & Brentwood	1	0	0	0	0	0	1	0	0	0	0	1	0	0	0	0	0	0	0	0	0	0	0	0	0	0	1	0	1	0	0
Bassentlaw	0	0	0	1	0	1	0	0	0	1	0	1	0	0	0	0	0	0	0	0	1	0	0	1	0	1	1	0	1	0	0
Bath and North East Somerset, Swindon and Wiltshire CCG	0	1	0	0	0	1	0	0	1	0	0	1	0	0	0	1	0	0	0	1	0	0	0	0	0	0	1	0	0	0	0
Bedfordshire, Luton & Militon Keynes	1	1	0	0	0	0	0	0	1	0	0	1	0	0	0	0	0	0	0	1	0	0	0	1	1	0	1	0	1	1	0
Berkshire West	1	1	0	0	0	0	0	0	1	0	0	1	1	0	0	1	1	0	0	0	0	0	0	0	0	1	1	1	1	0	1
Birmingham & Solihull	1	0	0	0	0	0	0	0	1	1	0	0	0	0	0	0	0	0	0	1	1	0	0	1	0	0	1	0	0	1	1
Black Country & West Birmingham	1	0	0	0	0	0	0	0	1	1	1	1	0	0	0	0	0	0	1	0	0	0	0	0	0	0	1	0	1	0	0
Blackburn & Darwen	1	1	1	1	0	1	1	1	0	1	0	1	1	0	0	1	0	0	0	0	0	0	0	1	0	0	1	0	0	1	1
Blackpool	1	1	1	1	0	1	1	1	1	1	0	1	1	0	0	1	0	0	0	0	0	0	0	1	0	0	1	0	0	1	1
Bolton	1	1	0	0	0	0	0	0	0	0	1	0	0	0	0	0	1	0	0	0	0	0	0	0	0	0	1	1	0	1	0
Bradford District & Craven	0	1	0	0	0	0	0	0	0	0	0	1	1	0	0	0	0	1	0	0	0	0	0	1	0	0	1	0	0	0	1
Brighton & Hove	1	0	0	0	0	0	0	0	1	0	0	0	0	0	0	0	0	0	0	0	0	0	0	0	0	0	1	0	0	0	0
Bristol North Somerset & South Gloucestershire	0	0	0	0	0	1	0	0	1	0	0	1	0	0	0	1	1	0	0	0	0	0	0	0	0	1	1	0	0	0	0
Buckinghamshire	0	1	0	0	0	0	0	0	1	0	0	1	1	0	0	1	1	1	0	0	0	0	1	0	0	1	1	0	1	1	0
Bury	1	0	0	0	0	0	0	0	1	0	0	1	0	0	0	0	0	0	0	0	0	0	0	0	0	0	1	0	1	0	1
Calderdale	1	0	1	0	0	0	0	0	0	0	0	1	0	0	0	0	1	0	0	0	0	0	0	0	0	1	1	0	0	1	0
Cambridgeshire & Peterborough	1	0	0	0	0	0	0	0	1	0	1	0	0	1	0	0	0	0	0	0	0	0	1	0	0	0	0	0	0	0	0
Cannock Chase	1	1	0	0	0	1	1	1	1	0	0	0	0	0	1	0	0	0	0	0	0	0	0	0	0	0	1	0	0	0	0
Castle Point & Rochford	0	0	0	0	0	1	0	0	1	0	0	1	0	0	0	1	0	0	0	0	0	0	0	0	0	0	1	0	1	1	0
Cheshire	0	1	0	0	0	0	0	0	1	1	1	1	0	0	0	1	0	0	0	0	0	0	0	1	0	0	1	0	1	1	0
Country Durham	0	1	0	0	0	1	0	0	0	1	0	1	0	1	0	1	0	0	1	0	0	0	0	1	0	0	1	0	0	0	0
Coventry & Warwickshire	0	0	0	0	0	1	0	0	0	0	0	0	0	0	0	1	0	0	0	0	1	0	0	0	0	1	1	0	0	0	1
Chorley & South Ribble	1	1	1	1	0	1	1	1	1	1	1	1	1	0	0	1	0	0	0	0	0	0	0	1	0	1	1	0	0	1	1
Derby & Derbyshire	0	0	0	1	1	1	0	0	0	1	0	1	1	1	0	0	0	0	0	1	0	0	0	1	0	0	1	0	0	1	1
Devon	0	0	1	0	0	1	0	0	1	0	1	1	1	0	0	0	1	0	0	0	1	0	0	0	1	1	1	1	0	1	0
Doncaster	1	1	0	1	0	1	0	0	1	0	0	1	0	0	0	0	0	0	0	1	0	0	0	1	1	1	1	0	1	1	0
Dorset	1	1	1	0	1	1	0	0	1	0	0	1	1	1	0	1	1	0	1	0	1	0	0	0	0	0	1	1	0	1	0
East & North Hertfordshire	1	0	0	0	0	1	0	0	1	1	1	1	1	1	0	1	0	0	0	0	1	0	0	0	0	0	1	1	1	1	0
East Lancashire	0	1	1	1	0	1	1	1	1	1	0	1	1	0	0	1	0	0	0	1	0	0	0	0	0	0	1	0	0	1	1
East Leicestershire & Rutland	0	0	0	0	0	0	0	0	1	0	0	0	0	0	0	0	0	0	0	0	0	0	0	0	0	0	1	0	0	0	0
East Riding of Yorkshire	0	1	1	1	0	1	0	0	0	1	0	0	1	0	0	0	1	1	0	1	1	0	0	1	1	0	0	0	0	1	0
East Staffordshire	1	1	0	0	0	1	1	0	1	0	0	0	0	0	1	0	0	0	0	0	0	0	0	0	0	0	1	0	0	0	0
East Sussex	0	0	0	0	0	0	0	0	1	0	0	0	0	0	0	0	0	0	0	0	0	0	0	0	0	0	1	0	0	0	0
Frimley	0	1	0	0	0	0	0	0	0	0	0	1	1	0	0	0	0	0	0	0	0	0	0	0	0	0	1	1	0	0	0
Fylde and Wyrde	0	1	1	1	0	1	1	1	1	1	0	1	1	0	0	1	0	0	0	0	0	0	0	1	0	0	1	0	0	1	1
Gloucestershire	0	0	0	0	0	0	0	0	0	0	0	1	1	0	0	1	1	0	0	0	0	0	0	0	0	1	1	1	1	0	0
Greater Preston	0	1	1	1	0	1	1	1	1	1	0	1	1	0	0	1	1	0	0	0	0	0	0	1	0	1	1	0	0	1	1
Halton	0	0	0	0	0	0	0	0	1	1	0	1	0	1	0	1	0	0	0	0	0	0	0	1	0	0	1	1	0	0	0
Hampshire, Southampton & Isle of Wight	1	0	0	1	0	0	0	0	0	1	0	1	0	0	0	1	1	1	0	0	0	0	0	1	1	1	1	1	0	0	1
Hereforshire & Worecestershire	0	0	0	0	0	0	0	0	0	0	0	0	0	0	0	0	0	1	0	0	0	0	0	0	0	0	1	0	0	0	0
Herts Valley	0	0	0	0	0	1	0	0	0	0	0	1	0	0	0	1	0	0	0	0	0	0	0	0	0	0	1	0	1	0	0
Heywood, Middleton & Rochdale	0	0	0	0	0	0	0	0	0	1	0	1	0	0	0	1	0	0	0	0	0	0	0	0	0	0	1	0	0	0	1
Hull	0	1	1	0	0	1	0	0	1	1	0	1	1	0	0	0	1	0	0	0	0	0	0	0	1	0	1	0	0	0	1
Ipswich & East Suffolk	0	1	1	0	0	1	0	0	1	1	0	1	0	0	1	1	0	0	0	0	0	0	0	1	0	0	1	0	1	1	0
Kent & Medway	0	0	0	0	0	0	0	0	0	0	0	1	0	0	0	1	0	0	0	0	0	0	0	0	0	0	1	0	0	0	0
Kernow	1	0	0	0	0	1	0	0	0	1	0	1	0	0	0	1	0	0	0	0	0	0	0	0	0	0	1	0	0	0	1
Kirklees	0	0	0	0	0	0	0	0	0	0	0	1	0	0	0	0	0	0	0	0	0	0	0	0	0	0	1	1	0	0	0
Knowsley	0	0	0	0	0	1	0	0	1	0	0	1	0	0	0	0	0	0	0	0	0	0	0	0	0	0	1	0	0	0	0
Leeds	0	0	0	0	0	0	0	0	0	1	1	0	0	0	0	0	0	0	0	0	0	0	0	0	0	0	1	0	0	0	0
Leicester city	0	0	0	0	0	0	0	0	0	0	1	0	0	0	0	0	0	0	0	0	0	0	0	0	0	0	1	0	0	0	0
Lincolnshire	0	0	0	0	0	0	0	0	0	0	0	0	0	0	0	0	0	0	0	0	0	0	0	0	0	0	1	1	0	0	0
Liverpool	0	0	0	0	0	0	0	0	1	0	0	1	0	1	0	1	0	0	0	0	0	0	0	0	0	0	1	1	0	0	1
Manchester	0	0	0	1	0	0	0	0	0	0	0	1	0	0	0	0	0	0	0	0	0	0	0	0	1	0	1	0	0	0	0
Mid Essex	0	0	0	0	0	0	0	0	1	0	0	0	0	1	0	0	0	0	0	0	0	0	0	0	0	0	1	0	1	0	1
Morecambe Bay	0	1	1	1	0	1	1	1	1	1	0	1	1	0	0	1	1	0	0	0	0	0	0	1	0	0	1	0	0	1	1
Newcastle Gateshead	0	1	1	0	0	1	0	0	1	0	0	0	0	0	0	0	1	0	1	0	0	0	0	0	0	0	1	0	1	0	1
Norfolk & Waveney	0	0	0	0	0	0	0	0	0	1	0	0	1	0	0	0	0	0	0	0	1	0	0	1	1	0	1	0	0	1	0
North Central London	0	0	0	0	0	0	0	0	1	1	1	1	0	0	0	1	0	0	0	0	0	0	0	1	0	0	1	1	0	0	1
North Cumbria	1	0	0	0	0	0	0	0	1	1	0	1	0	1	0	0	0	0	0	0	0	0	0	1	0	0	1	0	0	0	0
North East Essex	0	0	0	0	0	1	0	0	0	1	0	1	0	0	0	1	0	0	0	0	1	0	0	1	0	0	1	0	1	0	0
North East Lincolnshire	0	0	0	0	0	0	0	0	1	0	0	0	0	0	0	0	0	0	0	0	0	0	0	0	0	0	1	0	0	0	0
North East London	0	0	0	0	0	0	0	0	1	0	0	0	0	0	0	1	0	0	0	0	0	0	0	0	0	0	1	0	0	1	1
North Lincolnshire	0	0	1	0	0	1	0	0	0	1	1	1	0	0	0	0	1	1	0	0	0	1	0	1	1	0	1	0	0	0	1
North Staffordshire	1	1	1	0	0	1	1	1	1	0	0	0	0	0	1	0	0	0	0	0	0	0	0	0	0	0	1	0	1	0	0
North Tyneside	0	0	0	0	0	0	0	0	1	1	0	1	0	1	0	0	0	1	0	0	0	1	0	1	1	0	1	0	0	0	0
North West London	1	0	0	0	0	0	0	0	1	1	0	1	0	0	0	0	0	0	0	0	0	0	0	0	0	0	1	1	0	1	1
North Yorkshire	0	1	0	0	0	1	0	0	1	1	0	1	0	0	0	1	1	0	1	0	0	0	0	1	0	0	1	0	0	0	1
Northamptonshire	0	0	1	0	0	0	0	0	0	0	0	0	0	0	0	0	0	0	0	0	0	0	0	0	0	0	1	0	0	1	0
Northumberland	0	0	1	1	0	0	0	0	1	0	0	0	1	0	0	0	0	1	0	1	0	0	0	1	0	0	1	1	1	1	1
Nottingham & Nottinghamshire	0	0	0	0	0	0	0	0	0	0	0	0	0	0	0	0	0	0	0	0	0	0	0	0	0	0	1	0	0	0	0
Oldham	0	0	0	0	0	1	0	0	1	0	0	1	0	0	0	0	0	0	0	0	0	0	0	0	0	0	1	0	1	0	0
Oxfordshire	0	1	0	0	0	0	0	0	0	0	0	1	0	0	0	0	0	0	1	0	0	0	0	1	0	0	1	1	0	1	0
Portsmouth	0	0	0	0	1	1	0	0	0	0	0	0	1	0	0	0	1	1	0	0	0	0	0	0	1	0	1	0	1	1	1
Rotherham	0	1	0	0	0	0	0	0	1	1	0	0	0	0	0	0	0	0	0	0	0	0	0	1	0	0	1	0	0	1	0
Salford	0	0	1	0	0	0	0	0	0	0	0	1	0	0	0	0	1	1	0	0	0	0	0	0	0	1	1	0	0	0	0
Sheffield	0	1	0	0	0	0	0	0	0	1	0	1	0	0	0	0	0	0	0	0	0	0	0	1	0	0	1	0	1	0	0
Shorpshire Telford & Wrekin	0	0	0	0	0	0	0	0	1	0	0	1	1	1	0	1	0	0	0	0	0	0	0	1	0	0	1	0	1	0	0
Somerset	0	1	1	0	1	1	1	1	1	0	1	1	1	0	0	0	1	0	1	0	0	0	0	1	0	0	1	0	1	1	0
South East London	0	0	0	0	0	0	0	0	0	0	0	0	0	0	0	0	0	0	0	0	0	0	0	0	0	0	1	0	0	0	0
South East Staffordshire & Seisdon Peninsula	1	1	1	0	0	1	1	1	1	0	0	0	0	0	1	0	0	0	0	0	0	0	0	0	0	0	1	0	1	0	0
South Sefton	0	0	0	0	1	1	1	0	0	1	0	1	1	0	0	1	1	0	0	0	1	0	0	1	0	1	1	1	0	0	1
South Tyneside	0	0	1	0	0	1	0	0	1	0	0	1	0	0	0	0	1	0	1	0	0	0	0	0	0	0	1	1	0	1	1
South West London	0	0	1	0	0	0	0	0	1	1	0	1	1	0	0	1	0	0	0	0	0	0	0	0	0	0	1	0	1	1	1
Southend	0	0	0	0	0	1	0	0	1	0	0	1	0	0	0	1	0	0	0	0	0	0	0	0	0	0	1	0	1	1	0
Southport & Formby	0	0	0	0	1	1	1	0	0	1	0	1	1	0	0	1	1	0	0	0	1	0	0	1	0	1	1	1	0	0	1
St Helens	1	1	1	0	1	1	0	0	1	0	0	1	0	0	0	1	0	0	0	0	0	0	0	0	0	0	1	0	1	1	1
Stafford & Surrounds	1	1	1	0	0	1	1	1	1	0	0	0	0	0	1	0	0	0	0	0	0	0	0	0	0	0	1	0	1	0	0
Stockport	0	0	0	0	0	0	0	0	0	0	0	1	0	0	0	1	0	0	0	0	0	0	0	0	0	0	1	0	1	1	0
Stoke-on-Trent	1	1	1	0	0	1	1	1	1	0	0	0	0	0	1	0	0	0	0	0	0	0	0	0	0	0	1	0	1	0	0
Sunderlands	0	0	1	0	0	1	0	0	1	0	0	1	0	0	0	0	1	0	1	0	0	0	0	0	0	0	1	0	0	1	1
Surrey Heartlands	1	0	0	0	0	0	0	0	1	0	1	1	0	0	0	0	0	1	0	0	0	0	0	1	1	0	1	1	1	0	0
Tameside & Glossop	1	0	0	0	0	1	0	0	0	0	0	0	0	0	0	0	1	0	0	0	0	0	0	1	0	0	1	0	0	0	0
Tees Valley	0	1	1	0	0	1	0	0	1	0	0	1	0	0	0	1	1	0	1	0	0	0	0	0	0	0	1	0	0	1	1
Thurrock	0	0	0	0	0	0	1	0	1	1	0	1	0	1	0	1	0	0	0	0	0	0	0	1	0	0	1	0	0	0	0
Trafford	0	0	0	1	0	0	0	0	0	0	0	0	0	0	0	0	0	0	0	0	0	0	0	0	1	0	1	0	0	0	0
Vale of York	0	0	0	0	0	0	0	0	1	1	0	1	0	0	0	0	0	0	0	0	0	0	0	1	0	0	1	0	0	0	0
Wakefield	0	0	0	0	0	0	0	0	0	0	0	0	0	0	0	0	0	0	0	0	0	0	0	1	0	0	1	0	0	1	0
Warrington	0	0	0	0	0	0	0	0	1	0	0	1	0	0	0	1	0	0	0	0	0	0	0	0	0	0	1	0	0	0	0
West Essex	0	0	1	0	0	0	0	0	1	0	0	1	0	0	0	1	0	0	0	0	0	0	0	0	0	0	1	0	1	1	0
West Lancashire	0	0	0	1	0	1	1	0	1	1	0	0	1	0	0	1	0	0	0	0	0	0	0	0	0	0	1	0	0	0	1
West Leicestershire	0	0	0	0	0	0	0	0	1	0	1	0	0	0	0	0	0	0	0	0	0	0	0	0	0	0	1	0	1	0	0
West Suffolk	0	0	0	0	0	0	0	0	0	0	0	1	0	0	0	1	0	0	0	0	0	0	0	0	1	0	1	0	1	1	1
West Sussex	0	0	0	0	0	0	0	0	0	0	0	0	0	0	0	0	0	0	0	0	0	0	0	0	0	0	1	0	0	0	0
Wigan Borough	0	0	0	0	0	0	0	0	0	0	0	0	0	0	0	0	0	0	0	0	0	0	0	0	0	0	1	0	0	0	0
Wirral	0	0	1	0	0	1	0	0	0	0	0	1	1	0	0	1	0	0	0	0	0	0	0	0	0	0	1	1	1	0	0
